# Supplementary material for: How Robust Is Your Project? From Local Failures to Global Catastrophes: A Complex Networks Approach to Project Systemic Risk
Source: PLoS One. 2015 Nov 25;10(11):e0142469. doi: 10.1371/journal.pone.0142469 (PMC4659599; doi:10.1371/journal.pone.0142469)
Supplement: S1 Table — Note that the edge list refers to task indices and not their actual ID. (XLSX) [file pone.0142469.s004.xlsx]

## Sheet: Edge List
From (Node IDX)	To (Node IDX)	Link Weight
213	2	1
2	3	1
3	4	1
4	5	1
5	6	1
6	7	1
7	8	1
8	9	1
9	10	1
10	11	1
11	12	1
12	13	1
5	14	1
6	14	1
5	15	1
6	15	1
3	16	1
14	18	1
15	18	1
14	19	1
15	19	1
18	20	1
20	21	1
20	22	1
18	24	1
19	24	1
7	26	1
5	27	1
6	27	1
6	28	1
5	29	1
5	30	1
11	32	1
11	33	1
10	34	1
37	35	1
34	36	1
14	37	1
15	37	1
26	38	1
28	39	1
28	40	1
30	41	1
31	41	1
30	42	1
31	42	1
6	43	1
6	44	1
35	45	1
35	46	1
35	47	1
34	48	1
49	50	1
19	51	1
8	52	1
8	53	1
34	54	1
35	54	1
36	54	1
33	55	1
34	55	1
27	56	1
28	57	1
35	58	1
32	60	1
35	61	1
61	62	1
60	63	1
35	64	1
64	65	1
64	66	1
66	67	1
67	68	1
35	69	1
23	70	1
23	71	1
23	72	1
70	73	1
70	74	1
70	75	1
75	76	1
59	77	1
59	78	1
16	79	1
17	81	1
17	82	1
19	83	1
84	83	1
85	84	1
86	85	1
25	87	1
87	88	1
88	89	1
89	90	1
80	91	1
80	92	1
80	93	1
80	94	1
80	95	1
1	96	1
96	97	1
97	99	1
98	99	1
97	100	1
100	101	1
100	102	1
100	103	1
103	104	1
104	105	1
100	106	1
356	107	1
357	108	1
358	109	1
208	110	1
209	111	1
210	112	1
110	113	1
111	114	1
112	115	1
122	116	1
123	117	1
124	118	1
110	119	1
111	120	1
112	121	1
119	122	1
120	123	1
121	124	1
132	125	1
133	125	1
132	126	1
133	126	1
132	127	1
133	127	1
127	128	1
130	129	1
234	131	1
234	132	1
234	133	1
135	134	1
234	134	1
136	135	1
144	137	1
144	138	1
144	139	1
144	140	1
144	141	1
130	142	1
143	142	1
130	143	1
130	144	1
139	145	1
139	146	1
139	147	1
139	148	1
139	149	1
139	150	1
139	151	1
153	152	1
234	154	1
154	155	1
155	156	1
1	157	1
159	158	1
157	159	1
159	160	1
159	161	1
159	162	1
158	163	1
1	164	1
164	165	1
164	167	1
166	168	1
166	169	1
169	170	1
1	172	1
1	173	1
171	174	1
171	175	1
171	176	1
171	177	1
171	178	1
173	179	1
173	180	1
173	181	1
173	182	1
171	183	1
1	184	1
184	187	1
185	189	1
186	190	1
188	191	1
1	192	1
1	193	1
193	194	1
193	195	1
1	196	1
196	197	1
197	199	1
198	200	1
201	202	1
202	203	1
203	204	1
207	205	1
205	206	1
203	207	1
353	208	1
354	209	1
355	210	1
210	211	1
211	212	1
358	213	1
352	214	1
529	215	1
530	216	1
531	217	1
218	219	1
219	220	1
224	221	1
225	222	1
226	223	1
477	224	1
478	225	1
479	226	1
377	227	1
378	228	1
379	229	1
234	231	1
270	231	1
271	232	1
272	233	1
273	234	1
232	235	1
274	235	1
233	236	1
275	236	1
234	237	1
276	237	1
277	239	1
278	240	1
279	241	1
314	242	1
315	243	1
316	244	1
317	245	1
318	246	1
319	247	1
286	249	1
287	250	1
288	251	1
323	252	1
324	253	1
325	254	1
292	255	1
293	256	1
294	257	1
329	258	1
330	259	1
331	260	1
298	261	1
299	262	1
300	263	1
335	264	1
336	265	1
337	266	1
304	267	1
305	268	1
306	269	1
307	270	1
308	271	1
309	272	1
310	273	1
311	274	1
312	275	1
313	276	1
344	277	1
345	278	1
346	279	1
113	280	1
114	281	1
115	282	1
113	283	1
114	284	1
115	285	1
320	286	1
321	287	1
322	288	1
249	289	1
250	290	1
251	291	1
326	292	1
327	293	1
328	294	1
255	295	1
256	296	1
257	297	1
332	298	1
333	299	1
334	300	1
261	301	1
262	302	1
263	303	1
338	304	1
339	305	1
340	306	1
349	307	1
348	309	1
349	310	1
341	311	1
342	312	1
343	313	1
208	314	1
209	315	1
210	316	1
283	317	1
284	318	1
285	319	1
242	320	1
245	320	1
243	321	1
246	321	1
244	322	1
247	322	1
289	323	1
290	324	1
291	325	1
252	326	1
253	327	1
254	328	1
295	329	1
296	330	1
297	331	1
258	332	1
259	333	1
260	334	1
301	335	1
302	336	1
303	337	1
264	338	1
265	339	1
266	340	1
208	341	1
209	342	1
207	343	1
208	344	1
209	345	1
210	346	1
218	347	1
219	348	1
220	349	1
491	350	1
491	351	1
491	352	1
232	353	1
233	354	1
234	355	1
242	356	1
243	357	1
244	358	1
107	359	1
108	360	1
109	361	1
476	362	1
249	364	1
250	365	1
251	366	1
255	367	1
256	368	1
257	369	1
261	370	1
262	371	1
263	372	1
267	373	1
268	374	1
269	375	1
504	377	1
505	378	1
506	379	1
529	380	1
530	381	1
531	382	1
364	383	1
365	384	1
366	385	1
555	387	1
555	388	1
555	389	1
387	391	1
388	392	1
389	393	1
517	394	1
518	395	1
519	396	1
364	397	1
365	398	1
366	399	1
555	400	1
555	401	1
555	402	1
376	403	1
242	404	1
243	405	1
244	406	1
249	407	1
250	408	1
251	409	1
258	410	1
259	411	1
260	412	1
264	413	1
265	414	1
266	415	1
314	416	1
315	417	1
316	418	1
323	419	1
324	420	1
325	421	1
329	422	1
330	423	1
331	424	1
335	425	1
336	426	1
337	427	1
314	428	1
315	429	1
316	430	1
323	431	1
324	432	1
325	433	1
329	434	1
330	435	1
331	436	1
335	437	1
336	438	1
337	439	1
277	440	1
278	441	1
279	442	1
286	443	1
287	444	1
288	445	1
292	446	1
293	447	1
294	448	1
298	449	1
299	450	1
300	451	1
277	452	1
278	453	1
279	454	1
286	455	1
287	456	1
288	457	1
292	458	1
293	459	1
294	460	1
298	461	1
299	462	1
300	463	1
464	465	1
465	466	1
467	468	1
468	469	1
469	470	1
470	471	1
471	472	1
470	473	1
473	474	1
474	475	1
364	477	1
365	478	1
366	479	1
367	480	1
368	481	1
369	482	1
370	484	1
371	485	1
372	486	1
373	488	1
374	489	1
375	490	1
521	493	1
523	495	1
524	496	1
525	497	1
526	498	1
527	499	1
528	500	1
493	501	1
493	502	1
493	503	1
495	504	1
496	505	1
497	506	1
498	507	1
499	508	1
500	509	1
493	511	1
496	512	1
499	513	1
391	514	1
392	515	1
393	516	1
510	517	1
510	518	1
510	519	1
477	520	1
478	521	1
479	522	1
480	523	1
481	524	1
482	525	1
484	526	1
485	527	1
486	528	1
488	529	1
489	530	1
490	531	1
520	532	1
521	533	1
522	534	1
523	535	1
524	536	1
525	537	1
526	538	1
527	539	1
528	540	1
501	541	1
544	542	1
502	543	1
546	544	1
503	545	1
548	546	1
504	547	1
550	548	1
505	549	1
552	550	1
506	551	1
554	552	1
507	553	1
556	554	1
508	555	1
558	556	1
509	557	1
517	559	1
518	560	1
519	561	1
480	562	1
562	563	1
482	564	1
564	565	1
483	566	1
566	567	1
485	568	1
568	569	1
486	570	1
570	571	1
487	572	1
572	573	1
489	574	1
574	575	1
490	576	1
576	577	1
491	578	1
578	579	1
492	580	1
580	581	1
493	582	1
582	583	1
494	584	1
584	585	1
263	586	1
586	587	1
589	588	1
386	589	1
592	591	1
593	592	1
594	593	1
286	595	1
287	596	1
288	597	1
364	598	1
365	599	1
366	600	1
598	601	1
599	602	1
600	603	1
364	604	1
365	605	1
366	606	1
712	607	1
712	608	1
364	609	1
365	610	1
366	611	1
609	612	1
610	613	1
611	614	1
612	615	1
613	616	1
614	617	1
615	618	1
616	619	1
617	620	1
620	621	1
320	622	1
321	623	1
322	624	1
401	625	1
402	626	1
403	627	1
625	628	1
626	629	1
627	630	1
628	631	1
629	632	1
630	633	1
714	634	1
715	635	1
716	636	1
634	637	1
635	638	1
636	639	1
634	640	1
635	641	1
636	642	1
640	643	1
641	644	1
642	645	1
643	646	1
644	647	1
645	648	1
646	649	1
647	650	1
648	651	1
651	652	1
332	653	1
333	654	1
334	655	1
364	656	1
365	657	1
366	658	1
656	659	1
657	660	1
658	661	1
733	662	1
734	663	1
735	664	1
717	665	1
718	666	1
719	667	1
665	668	1
666	669	1
667	670	1
668	671	1
669	672	1
670	673	1
671	674	1
673	675	1
675	676	1
674	677	1
675	678	1
676	679	1
662	680	1
663	681	1
664	682	1
679	683	1
340	684	1
373	685	1
373	686	1
373	687	1
687	688	1
688	689	1
689	690	1
690	691	1
1	692	1
692	693	1
693	694	1
694	695	1
696	697	1
698	699	1
699	700	1
700	701	1
700	702	1
268	704	1
363	707	1
710	711	1
543	712	1
545	713	1
547	714	1
549	715	1
551	716	1
714	717	1
715	718	1
716	719	1
721	720	1
363	721	1
723	722	1
714	724	1
715	725	1
716	726	1
717	727	1
718	728	1
719	729	1
731	730	1
541	733	1
543	734	1
545	735	1
547	737	1
549	738	1
551	739	1
553	741	1
555	742	1
557	743	1
732	745	1
736	745	1
740	745	1
732	747	1
736	747	1
740	747	1
732	751	1
736	751	1
740	751	1
732	753	1
736	753	1
740	753	1
755	754	1
390	755	1
477	756	1
478	757	1
479	758	1
480	759	1
481	760	1
482	761	1
484	762	1
485	763	1
486	764	1
488	765	1
489	766	1
490	767	1
477	768	1
478	769	1
479	770	1
480	771	1
481	772	1
482	773	1
484	774	1
485	775	1
486	776	1
488	777	1
489	778	1
490	779	1
478	780	1
480	781	1
481	782	1
482	783	1
484	784	1
485	785	1
486	786	1
714	787	1
715	788	1
716	789	1
718	790	1
733	791	1
734	792	1
735	793	1
737	794	1
738	795	1
739	796	1
741	797	1
742	798	1
743	799	1
542	800	1
546	801	1
556	802	1
367	803	1
368	804	1
369	805	1
370	806	1
371	807	1
372	808	1
733	809	1
734	810	1
735	811	1
493	812	1
495	813	1
496	814	1
497	815	1
498	816	1
499	817	1
500	818	1
827	819	1
828	820	1
819	821	1
820	822	1
822	823	1
823	824	1
823	825	1
825	826	1
227	827	1
228	828	1
828	829	1
227	830	1
228	831	1
831	832	1
