# Supplementary material for: How Robust Is Your Project? From Local Failures to Global Catastrophes: A Complex Networks Approach to Project Systemic Risk
Source: PLoS One. 2015 Nov 25;10(11):e0142469. doi: 10.1371/journal.pone.0142469 (PMC4659599; doi:10.1371/journal.pone.0142469)
Supplement: S2 Table — Information includes the task index, task ID, its duration (in days) and their start date, in relation to the start of the project. (XLSX) [file pone.0142469.s005.xlsx]

## Sheet: Node Info
Task IDX	Task ID	Duration (days)	StartDate (since Project Start)
1	3	101	404
2	4	25	404
3	5	8	439
4	6	5	449
5	7	5	456
6	8	8	463
7	9	5	475
8	11	5	482
9	12	5	489
10	13	4	496
11	14	3	502
12	15	5	505
13	16	5	512
14	18	5	475
15	19	5	475
16	20	3	449
17	21	35	482
18	22	15	510
19	23	5	482
20	25	5	531
21	27	5	538
22	28	3	538
23	29	120	369
24	31	4	531
25	32	99	369
26	33	1	482
27	34	1	475
28	35	1	475
29	36	1	463
30	37	1	463
31	38	1	369
32	39	1	505
33	40	1	505
34	41	1	502
35	42	1	483
36	43	1	503
37	44	1	482
38	47	3	476
39	48	5	469
40	49	3	469
41	50	2	457
42	51	2	457
43	53	9	475
44	54	8	475
45	55	10	476
46	56	4	476
47	57	4	476
48	59	5	495
49	60	8	405
50	62	1	415
51	63	1	489
52	64	1	489
53	65	1	475
54	67	3	504
55	68	3	506
56	70	3	483
57	71	3	483
58	72	3	491
59	73	21	484
60	75	5	506
61	76	4	484
62	79	5	490
63	81	5	503
64	84	2	477
65	86	3	481
66	88	4	481
67	90	2	481
68	92	4	481
69	95	25	484
70	99	10	544
71	100	4	544
72	101	10	544
73	103	6	558
74	104	2	558
75	105	3	558
76	106	3	561
77	108	10	513
78	109	7	513
79	111	30	454
80	112	30	510
81	113	30	510
82	114	5	531
83	117	5	516
84	119	5	509
85	121	5	502
86	122	5	495
87	125	10	534
88	126	5	534
89	127	5	534
90	128	5	534
91	130	2	552
92	131	3	552
93	132	1	552
94	133	1	552
95	134	1	552
96	138	5	545
97	140	5	552
98	143	5	663
99	147	3	670
100	148	3	559
101	150	5	559
102	151	5	559
103	152	5	559
104	154	3	566
105	156	3	569
106	158	1	562
107	162	3	194
108	163	4	232
109	164	3	211
110	168	2	159
111	169	3	180
112	170	2	176
113	172	2	161
114	173	3	183
115	174	2	180
116	177	2	167
117	178	3	191
118	179	2	184
119	181	2	161
120	182	3	183
121	183	2	180
122	186	2	163
123	187	3	188
124	188	2	182
125	191	3	163
126	192	3	161
127	193	3	161
128	195	2	180
129	197	5	159
130	199	234	159
131	200	2	159
132	201	2	159
133	202	2	159
134	203	2	499
135	206	3	496
136	208	3	491
137	210	2	499
138	211	1	499
139	212	1	499
140	213	1	499
141	214	1	499
142	217	3	499
143	218	3	496
144	219	3	496
145	221	4	523
146	222	4	523
147	223	2	523
148	224	3	523
149	225	2	523
150	226	2	523
151	227	2	523
152	228	2	526
153	230	2	524
154	232	3	525
155	234	1	530
156	236	2	530
157	239	2	411
158	241	2	415
159	243	2	413
160	245	2	413
161	246	2	413
162	248	2	415
163	250	2	419
164	254	2	411
165	256	2	413
166	258	2	413
167	259	2	413
168	261	2	412
169	263	2	415
170	265	2	419
171	268	4	545
172	269	4	545
173	270	3	545
174	276	2	545
175	277	2	545
176	278	2	545
177	279	2	545
178	280	2	545
179	282	2	548
180	283	2	548
181	284	2	548
182	285	2	548
183	287	1	551
184	292	2	545
185	293	2	547
186	294	2	547
187	295	2	547
188	296	2	551
189	297	2	551
190	298	2	551
191	300	2	546
192	303	1	545
193	305	1	545
194	309	1	546
195	311	1	546
196	314	1	545
197	316	1	546
198	317	1	547
199	318	1	547
200	320	3	548
201	323	5	0
202	326	3	7
203	327	21	12
204	328	2	41
205	329	5	63
206	330	1	70
207	331	16	41
208	333	5	152
209	334	5	173
210	335	4	170
211	336	3	176
212	337	2	181
213	338	10	211
214	340	3	635
215	346	3	478
216	347	3	590
217	348	3	498
218	350	3	70
219	351	4	75
220	352	3	79
221	355	10	301
222	356	12	386
223	357	10	322
224	359	2	299
225	360	3	383
226	361	2	320
227	364	3	411
228	365	3	516
229	366	3	411
230	367	16	138
231	369	1	156
232	371	1	138
233	372	1	159
234	373	1	156
235	375	1	138
236	376	1	159
237	377	1	156
238	378	13	188
239	379	3	188
240	380	8	195
241	381	5	188
242	384	10	173
243	385	15	204
244	386	10	190
245	388	5	180
246	389	5	218
247	390	5	197
248	391	41	230
249	392	2	230
250	393	4	281
251	394	2	247
252	396	5	247
253	397	5	307
254	398	5	266
255	400	4	288
256	401	5	379
257	402	4	307
258	404	5	310
259	405	10	399
260	406	10	323
261	408	2	369
262	409	2	462
263	410	2	386
264	412	5	384
265	413	5	481
266	414	5	401
267	416	3	405
268	417	3	504
269	418	3	422
270	422	5	85
271	424	15	113
272	425	20	127
273	426	15	133
274	428	5	92
275	429	10	114
276	430	5	82
277	432	4	175
278	433	6	183
279	434	4	180
280	437	10	163
281	438	15	188
282	439	10	182
283	441	8	163
284	442	10	188
285	443	7	182
286	445	14	208
287	446	18	253
288	447	14	225
289	449	7	236
290	450	10	289
291	451	7	253
292	453	10	272
293	454	15	356
294	455	10	289
295	457	5	296
296	458	8	390
297	459	5	315
298	461	10	351
299	462	15	439
300	463	10	370
301	465	5	373
302	466	10	468
303	467	5	392
304	469	5	398
305	470	5	497
306	471	5	415
307	475	5	85
308	477	12	89
309	478	17	96
310	479	12	117
311	481	12	76
312	482	18	82
313	483	12	64
314	486	16	159
315	487	20	180
316	488	16	176
317	490	10	168
318	491	15	191
319	492	10	187
320	494	15	187
321	495	20	225
322	496	15	204
323	498	7	240
324	499	10	295
325	500	7	259
326	502	12	254
327	503	18	314
328	504	12	273
329	506	8	302
330	507	10	394
331	508	8	322
332	510	12	320
333	511	18	413
334	512	12	352
335	514	5	379
336	515	7	474
337	516	5	398
338	518	5	391
339	519	7	488
340	520	5	408
341	523	1	75
342	524	1	79
343	525	1	63
344	527	2	173
345	528	3	180
346	529	2	176
347	531	1	75
348	532	1	79
349	533	1	84
350	536	15	614
351	537	15	614
352	538	15	614
353	541	4	146
354	542	4	167
355	543	4	166
356	545	5	187
357	546	5	225
358	547	5	204
359	550	3	197
360	551	4	238
361	552	3	216
362	553	25	701
363	554	186	264
364	557	5	264
365	558	8	320
366	559	5	281
367	561	10	341
368	562	15	418
369	563	10	341
370	565	10	401
371	566	15	495
372	567	10	418
373	569	3	439
374	570	3	537
375	571	3	457
376	572	169	390
377	575	15	390
378	576	15	495
379	577	15	390
380	579	25	478
381	580	25	590
382	581	25	498
383	585	100	264
384	586	120	320
385	587	100	281
386	588	20	642
387	589	20	642
388	590	20	642
389	591	20	642
390	593	15	670
391	595	15	670
392	596	15	670
393	597	15	670
394	600	15	621
395	601	15	621
396	602	15	621
397	605	100	264
398	606	120	320
399	607	100	281
400	609	5	642
401	610	5	642
402	611	5	642
403	612	50	625
404	618	1	187
405	619	1	225
406	620	1	204
407	622	1	232
408	623	1	287
409	624	1	251
410	626	1	320
411	627	1	413
412	628	1	352
413	630	1	384
414	631	1	481
415	632	1	401
416	635	1	159
417	636	1	180
418	637	1	176
419	639	1	240
420	640	1	295
421	641	1	259
422	643	1	302
423	644	1	394
424	645	1	322
425	647	1	379
426	648	1	474
427	649	1	398
428	652	1	159
429	653	1	180
430	654	1	176
431	656	1	240
432	657	1	295
433	658	1	259
434	660	1	302
435	661	1	394
436	662	1	322
437	664	1	379
438	665	1	474
439	666	1	398
440	670	1	181
441	671	1	191
442	672	1	184
443	674	1	226
444	675	1	279
445	676	1	245
446	678	1	286
447	679	1	377
448	680	1	303
449	682	1	365
450	683	1	460
451	684	1	384
452	687	1	181
453	688	1	191
454	689	1	184
455	691	1	226
456	692	1	279
457	693	1	245
458	695	1	286
459	696	1	377
460	697	1	303
461	699	1	365
462	700	1	460
463	701	1	384
464	704	2	223
465	705	3	225
466	706	1	230
467	708	2	223
468	709	3	225
469	710	2	230
470	712	1	232
471	713	1	233
472	714	1	236
473	716	1	233
474	717	1	236
475	718	1	237
476	719	286	285
477	722	10	285
478	723	15	362
479	724	10	303
480	726	10	369
481	727	15	453
482	728	10	369
483	729	90	432
484	730	10	432
485	731	20	530
486	732	10	446
487	733	75	457
488	734	5	457
489	735	5	555
490	736	5	477
491	737	155	397
492	739	2	411
493	740	2	411
494	741	90	397
495	742	15	397
496	743	15	502
497	744	15	397
498	746	15	460
499	747	15	586
500	748	15	474
501	751	3	413
502	752	3	413
503	753	3	413
504	755	5	418
505	756	5	523
506	757	5	418
507	759	5	481
508	760	5	607
509	761	5	495
510	763	130	411
511	765	5	411
512	767	5	502
513	769	5	586
514	771	3	698
515	772	3	698
516	773	3	698
517	775	20	593
518	776	20	593
519	777	20	593
520	780	10	299
521	781	20	383
522	782	10	320
523	784	10	383
524	785	20	474
525	786	10	383
526	788	10	446
527	789	20	558
528	790	10	460
529	792	10	464
530	793	20	562
531	794	10	484
532	797	5	341
533	798	5	429
534	799	5	369
535	801	5	415
536	802	5	520
537	803	5	415
538	805	5	478
539	806	5	604
540	807	5	492
541	812	10	418
542	813	7	574
543	815	20	418
544	816	14	583
545	818	10	418
546	819	7	603
547	822	10	425
548	823	7	614
549	825	20	530
550	826	14	623
551	828	10	425
552	829	7	643
553	832	10	488
554	833	7	652
555	835	20	614
556	836	14	663
557	838	10	502
558	839	7	681
559	842	5	621
560	845	10	621
561	848	5	621
562	853	10	383
563	854	5	411
564	856	10	383
565	857	5	608
566	859	10	558
567	860	5	572
568	863	10	558
569	864	5	572
570	866	10	460
571	867	5	602
572	869	10	562
573	870	5	611
574	873	10	562
575	874	5	576
576	876	10	484
577	877	5	582
578	879	10	614
579	880	5	628
580	883	10	413
581	884	5	604
582	886	10	413
583	887	5	574
584	889	5	523
585	890	5	530
586	893	20	390
587	895	9	418
588	902	40	516
589	903	30	572
590	908	40	160
591	910	1	91
592	911	1	128
593	912	1	159
594	913	40	167
595	927	5	226
596	928	5	279
597	929	5	245
598	931	3	271
599	932	3	345
600	933	4	288
601	935	5	274
602	936	7	350
603	937	2	294
604	939	2	271
605	940	10	345
606	941	7	288
607	943	6	534
608	945	6	534
609	947	6	352
610	948	6	352
611	949	6	352
612	951	6	362
613	952	6	362
614	953	6	362
615	955	11	380
616	956	11	380
617	957	11	380
618	959	46	397
619	960	46	397
620	961	46	397
621	962	16	565
622	966	8	208
623	967	11	254
624	968	24	225
625	970	8	649
626	971	7	649
627	972	7	695
628	974	6	659
629	975	9	658
630	976	6	706
631	978	9	667
632	979	9	671
633	980	9	714
634	982	52	509
635	983	52	586
636	984	52	460
637	986	52	581
638	987	52	658
639	988	52	532
640	990	9	581
641	991	9	658
642	992	9	532
643	994	4	594
644	995	6	671
645	996	5	545
646	998	1	600
647	999	1	679
648	1000	1	552
649	1002	46	601
650	1003	46	680
651	1004	46	553
652	1005	11	617
653	1009	4	351
654	1010	7	439
655	1011	5	370
656	1013	8	293
657	1014	7	394
658	1015	28	303
659	1017	9	343
660	1018	14	405
661	1019	14	359
662	1021	8	418
663	1022	8	432
664	1023	8	418
665	1025	30	530
666	1026	30	614
667	1027	30	481
668	1029	15	572
669	1030	15	656
670	1031	15	523
671	1033	6	593
672	1034	6	677
673	1035	6	544
674	1037	9	601
675	1038	9	552
676	1039	9	565
677	1041	6	614
678	1042	6	565
679	1043	6	576
680	1045	39	428
681	1046	39	442
682	1047	39	428
683	1048	12	586
684	1051	3	415
685	1052	34	442
686	1053	6	442
687	1054	7	442
688	1055	13	474
689	1056	11	491
690	1057	10	506
691	1058	4	597
692	1060	4	545
693	1061	8	551
694	1062	10	561
695	1063	35	607
696	1065	7	442
697	1066	15	638
698	1067	20	699
699	1068	2	727
700	1069	8	721
701	1070	1	733
702	1071	1	733
703	1076	40	131
704	1077	100	509
705	1080	20	140
706	1082	40	168
707	1083	110	440
708	1088	40	562
709	1092	1	166
710	1093	1	166
711	1094	40	167
712	1097	4	530
713	1098	2	516
714	1100	15	488
715	1101	20	558
716	1102	15	439
717	1104	15	509
718	1105	20	586
719	1106	15	460
720	1111	40	530
721	1112	20	586
722	1117	40	404
723	1118	135	460
724	1120	25	509
725	1121	30	586
726	1122	25	460
727	1124	20	530
728	1125	25	614
729	1126	20	481
730	1131	40	376
731	1132	170	432
732	1133	25	432
733	1134	10	432
734	1135	15	446
735	1136	10	432
736	1137	105	439
737	1138	15	439
738	1139	20	558
739	1140	15	439
740	1141	120	502
741	1142	15	502
742	1143	20	642
743	1144	15	516
744	1149	40	160
745	1150	30	670
746	1155	40	160
747	1156	30	670
748	1161	40	160
749	1167	40	160
750	1173	40	160
751	1174	30	670
752	1179	40	160
753	1180	10	670
754	1185	40	593
755	1186	10	649
756	1215	10	299
757	1216	15	383
758	1217	8	320
759	1219	30	383
760	1220	45	474
761	1221	30	383
762	1223	35	341
763	1224	45	558
764	1225	35	460
765	1227	15	495
766	1228	15	562
767	1229	10	516
768	1232	14	299
769	1233	20	383
770	1234	9	320
771	1236	8	383
772	1237	8	474
773	1238	10	383
774	1240	10	446
775	1241	10	558
776	1242	10	460
777	1244	21	464
778	1245	25	562
779	1246	25	484
780	1249	3	383
781	1251	5	383
782	1252	8	474
783	1253	5	383
784	1255	10	446
785	1256	10	558
786	1257	9	460
787	1260	3	509
788	1261	3	586
789	1262	5	460
790	1264	5	614
791	1267	5	446
792	1268	5	467
793	1269	2	446
794	1271	10	551
795	1272	10	586
796	1273	10	565
797	1275	9	594
798	1276	10	670
799	1277	10	607
800	1280	4	583
801	1281	4	614
802	1283	2	681
803	1286	2	365
804	1287	2	456
805	1288	2	372
806	1290	2	425
807	1291	2	537
808	1292	2	432
809	1295	5	446
810	1296	5	467
811	1297	5	446
812	1300	2	582
813	1302	14	594
814	1303	14	594
815	1304	14	594
816	1306	15	572
817	1307	15	607
818	1308	15	572
819	1311	2	428
820	1312	2	533
821	1314	10	432
822	1315	10	537
823	1316	10	551
824	1318	15	565
825	1319	10	565
826	1320	10	579
827	1323	10	414
828	1324	10	519
829	1326	10	533
830	1328	80	414
831	1329	20	519
832	1330	20	547
833	1331	20	706
